# Supplementary material for: Photovoltaic Performances of Dye-Sensitized Solar Cells Based on Modified Polybutadiene Matrix Electrolytes by Sol-Gel Process
Source: Polymers (Basel). 2022 Jun 9;14(12):2347. doi: 10.3390/polym14122347 (PMC9229922; doi:10.3390/polym14122347)
Supplement: Supplementary file 1 [file polymers-14-02347-s001.zip]

Archive with 1 entries (1 files):
- polymers-1750324-supplementary.pdf
